# Supplementary material for: Phylogenetic Characterisation of the Full Genome of a Bagaza Virus Isolate from Bird Fatalities in South Africa
Source: Viruses. 2022 Jul 5;14(7):1476. doi: 10.3390/v14071476 (PMC9324014; doi:10.3390/v14071476)
Supplement: Supplementary file 1 [file viruses-14-01476-s001.zip]

Archive with 1 entries (1 files):
- viruses-1716219-supplementary.xls
