# Supplementary material for: Phylogenetic Characterisation of the Full Genome of a Bagaza Virus Isolate from Bird Fatalities in South Africa
Source: Viruses. 2022 Jul 5;14(7):1476. doi: 10.3390/v14071476 (PMC9324014; doi:10.3390/v14071476)
Supplement: Supplementary file 1 [file viruses-14-01476-s001.zip › viruses-1716219-supplementary.xls]

## Sheet: Supp_Table S1
Genome annotation of South African Bagaza virus isolate: ZRU96-16-2_Monal_South Africa
Region	Nt.	Size	Size	Comment
	Coordinates	ZRU96-16	NC_0125341
5’ UTR	1..93	93nt	94nt	Adenine at position 1 missing
Capsid	94..459	122aa	122aa
PrM	460..960	167aa	177aa3
E	961..2463	501aa	501aa
NS1	2464..3519	352aa	342aa3
NS2A	3520..4200	227aa	227aa
NS2B	4201..4593	131aa	131aa	Cleavage site mutation 2B/3 (T/IHSPKR/GW)
NS3	4594..6450	619aa	619aa
NS4A	6451..6828	126aa	126aa	Cleavage site mutation 3/4A (KR/SAIGVS/F)
2K	6829..6897	23aa	23aa
NS4B	6898..7659	254aa	253aa	Insertion of W at aa 24842
NS5	7660..10377	905aa	905aa
3’ UTR	10378..10960	583nt	566nt

## Sheet: Supp_Table S2
		1	2	3	4	5	6	7	8	9	10	11	12	13	14	15	16	17	18	19	20	21	22	23	24	25	26	27	28	29	30	31
1	NC_012534_Bagaza_virus_strain_DakAr_B209_complete_genome.		0.0247892	0.00637418	0.0123346	0.0107379	0.00460045	0.0277729	0.0233554	0.00440464	0.00263736	0.00381462	0.0251997	0.0638345	0.0638345	0.0640564	0.0640564	0.0641674	0.0656128	0.0668391	0.0628369	0.0523166	0.0646117	0.064834	0.0643895	0.0499364	0.0497206	0.0481049	0.321426	0.397874	0.586321	0.587402
2	MF380424_Bagaza_virus_isolate_ARUS20100_MATAM_SEN_1989_complete_genome.	0.0245327		0.0285906	0.0338896	0.0330546	0.0268369	0.0390352	0.0345168	0.0271514	0.0246793	0.0262221	0.0252948	0.0708508	0.0708508	0.0710758	0.0710758	0.0711883	0.0724277	0.073105	0.0706259	0.0635928	0.0732179	0.073444	0.072992	0.0610492	0.0607184	0.0600573	0.321475	0.399078	0.587816	0.595538
3	MF380425_Bagaza_virus_isolate_ARD137998_DIAWARA_SEN_2000_complete_genome.	0.00671729	0.0277399		0.013732	0.0140328	0.00805307	0.031181	0.027352	0.00805465	0.00607631	0.00716322	0.0283839	0.0672647	0.0672647	0.0674881	0.0674881	0.0675998	0.0690546	0.0702888	0.0662606	0.0564372	0.0675998	0.0678234	0.0673764	0.0533858	0.0531685	0.0513257	0.324439	0.402609	0.591879	0.59349
4	MF380426_Bagaza_virus_isolate_ARD138018_DIAWARA_SEN_2000_complete_genome.	0.0126558	0.0328012	0.0136266		0.0183645	0.0135316	0.0372439	0.0334719	0.0141359	0.0120313	0.0133326	0.0340986	0.0736701	0.0736701	0.0738963	0.0738963	0.0740094	0.0752557	0.0767324	0.0725405	0.0619325	0.0736701	0.0738963	0.073444	0.0596171	0.0596171	0.0578602	0.329352	0.405962	0.597757	0.598619
5	MF380427_Bagaza_virus_isolate_ARD171075_BARKEDJI_SEN_2004_complete_genome.	0.0110008	0.0319252	0.0138213	0.018104		0.0117317	0.0355639	0.0315967	0.0126333	0.010436	0.0119326	0.032846	0.0714134	0.0714134	0.0716386	0.0716386	0.0717513	0.072992	0.074349	0.0707383	0.0601675	0.0723149	0.0725405	0.0720894	0.0575314	0.0573124	0.0557817	0.330233	0.408139	0.598013	0.600422
6	MF380428_Bagaza_virus_isolate_ARD171102_BARKEDJI_SEN_2004_complete_genome.	0.00496495	0.0260853	0.00798131	0.013432	0.0115826		0.029211	0.0255001	0.00627485	0.00371497	0.00558394	0.0264252	0.0644805	0.0644805	0.0647027	0.0647027	0.0648138	0.0662606	0.0674881	0.0634819	0.0542557	0.0652585	0.065481	0.0650361	0.0508931	0.0506769	0.0490586	0.321823	0.398491	0.586551	0.589157
7	MF380429_Bagaza_virus_isolate_ARA23139_Dezidougou_CI_1988_complete_genome.	0.0273559	0.0374732	0.0301733	0.0359159	0.0342612	0.0283239		0.0415752	0.029631	0.027249	0.0286968	0.038086	0.0690546	0.0690546	0.0692788	0.0692788	0.0693909	0.0701765	0.0710758	0.0683826	0.0598372	0.0709633	0.0711883	0.0706259	0.0570934	0.0570934	0.0563279	0.318871	0.399274	0.579001	0.585606
8	MF380430_Bagaza_virus_isolate_ARD54139_DAKAR_BANGO_SEN_1989_completegenome.	0.0231698	0.0332879	0.0265719	0.0324119	0.0305626	0.0248199	0.0398092		0.0256079	0.0238598	0.0248868	0.0331589	0.0699519	0.0699519	0.0701765	0.0701765	0.0702888	0.0733309	0.074349	0.0708508	0.0630387	0.0738963	0.0741226	0.0736701	0.0604979	0.0602776	0.0588477	0.324614	0.401234	0.592134	0.595281
9	MF380431_Bagaza_virus_isolate_ARD99335_BARKEDJI_SEN_1994_complete_genome.	0.00545224	0.0270612	0.00866349	0.0146987	0.0131412	0.00691132	0.0293974	0.0256011		0.00430505	0.00558504	0.0267393	0.0654947	0.0654947	0.0657173	0.0657173	0.0658287	0.0673904	0.0686209	0.0644939	0.0548115	0.0664974	0.0667205	0.0662744	0.0517693	0.0515527	0.0499313	0.324	0.400168	0.588507	0.590105
10	MF380432_Bagaza_virus_isolate_ARD152207_DIAWARA_SEN_2001_complete_genome.	0.00301791	0.0240413	0.00603465	0.011972	0.0103173	0.00369866	0.0264746	0.0232626	0.00496447		0.00322481	0.0246793	0.0628173	0.0628173	0.0630387	0.0630387	0.0631495	0.0648138	0.0660378	0.062043	0.0524089	0.0640364	0.0642584	0.0638146	0.0493818	0.0491663	0.0475529	0.319911	0.397514	0.585035	0.588141
11	MF380433_Bagaza_virus_isolate_ARD152146_DIAWARA_SEN_2001_complete_genome.	0.00379673	0.0263773	0.00798131	0.0141133	0.0126533	0.00642398	0.0287133	0.0251119	0.00710601	0.00408799		0.0262221	0.0645983	0.0645983	0.0648205	0.0648205	0.0649317	0.066379	0.0676069	0.0635994	0.0538261	0.0651541	0.0653766	0.0649317	0.0506821	0.050466	0.0488482	0.322213	0.398937	0.58639	0.590267
12	MF380434_Bagaza_virus_isolate_ARD260266_BARKEDJI_SEN_2014_complete_genome.	0.0248248	0.0245279	0.0274479	0.0328986	0.0316332	0.0255986	0.0364999	0.0319252	0.0265745	0.0239439	0.0262799		0.0672647	0.0672647	0.0674881	0.0674881	0.0675998	0.0687185	0.0690546	0.0672647	0.0630387	0.0690546	0.0692788	0.0687185	0.0584086	0.0581892	0.0574219	0.319564	0.390908	0.584278	0.586365
13	HQ644144_Bagaza_virus_isolate_Spain_B/2010_complete_genome.	0.0600662	0.0657972	0.0626825	0.0683278	0.0662838	0.0602492	0.0642398	0.0650185	0.0618125	0.0587892	0.0612225	0.0627798		0	0.000194801	0.000194801	0.000292232	0.0245768	0.027249	0.0233484	0.0779853	0.0359833	0.0361932	0.0357736	0.0619325	0.0617115	0.0612699	0.313865	0.394009	0.582515	0.595538
14	HQ644143_Bagaza_virus_isolate_Spain_H/2010_complete_genome.	0.0600662	0.0657972	0.0626825	0.0683278	0.0662838	0.0602492	0.0642398	0.0650185	0.0618125	0.0587892	0.0612225	0.0627798	0		0.000194801	0.000194801	0.000292232	0.0245768	0.027249	0.0233484	0.0779853	0.0359833	0.0361932	0.0357736	0.0619325	0.0617115	0.0612699	0.313865	0.394009	0.582515	0.595538
15	KR108246_Bagaza_virus_isolate_BAGV/Spain/RLP-Hcc3/2010_complete_genome.	0.0602609	0.0659918	0.0628772	0.0685225	0.0664785	0.0604438	0.0644345	0.0652132	0.0620072	0.0589838	0.0614172	0.0629745	0.000194666	0.000194666		0	0.000292232	0.0247818	0.0274551	0.0235529	0.0782134	0.0361932	0.0364032	0.0359833	0.0621535	0.0619325	0.0614906	0.313865	0.394009	0.583019	0.59605
16	KR108245_Bagaza_virus_isolate_BAGV/Spain/RLP-Hcc2/2010_complete_genome.	0.0602609	0.0659918	0.0628772	0.0685225	0.0664785	0.0604438	0.0644345	0.0652132	0.0620072	0.0589838	0.0614172	0.0629745	0.000194666	0.000194666	0		0.000292232	0.0247818	0.0274551	0.0235529	0.0782134	0.0361932	0.0364032	0.0359833	0.0621535	0.0619325	0.0614906	0.313865	0.394009	0.583019	0.59605
17	KR108244_Bagaza_virus_isolate_BAGV/Spain/RLP-Hcc1/2010_complete_genome.	0.0601753	0.0659073	0.0627921	0.0684385	0.0663941	0.0603583	0.0643497	0.0651285	0.0619219	0.058898	0.0613318	0.0628894	9.7352e-05	9.7352e-05	9.7352e-05	9.7352e-05		0.0248844	0.0275582	0.0236552	0.0783275	0.0362982	0.0365082	0.0360883	0.0622641	0.062043	0.0616011	0.314037	0.393815	0.583019	0.59605
18	ZRU96-16	0.0615325	0.067069	0.0641487	0.0695999	0.0675557	0.0617152	0.0651222	0.0678478	0.0633762	0.0604497	0.0626886	0.0639541	0.0238489	0.0238489	0.0240436	0.0240436	0.0239509		0.013732	0.0234506	0.0801565	0.0372439	0.0374543	0.0370336	0.0655923	0.0651473	0.0643694	0.315932	0.391875	0.583774	0.590938
19	MW672101_Bagaza_virus_strain_MP314-NA-2018_complete_genome.	0.0626947	0.0677438	0.0653105	0.0709558	0.0688145	0.0628772	0.0659918	0.0688145	0.0645381	0.0616118	0.0638505	0.0643372	0.0264746	0.0264746	0.0266693	0.0266693	0.0265771	0.0134333		0.0255001	0.0808441	0.0389296	0.0391408	0.0387186	0.0665951	0.0661492	0.0653698	0.31714	0.391488	0.583774	0.590938
20	LC318701_Bagaza_virus_genomic_RNA_nearly_complete_genome_strain:Zmq13mz26.	0.05919	0.0656025	0.0618065	0.0673545	0.0656998	0.0593732	0.0636558	0.0657972	0.0609364	0.0581078	0.0603465	0.0627798	0.0227759	0.0227759	0.0229706	0.0229706	0.0228777	0.0227782	0.0248199		0.0784416	0.03504	0.0352495	0.0348307	0.0628173	0.0625959	0.061822	0.315242	0.389749	0.587816	0.58992
21	EU684972_Bagaza_virus_isolate_96363_complete_genome.	0.0500389	0.0596652	0.0533385	0.0583025	0.0566478	0.0513919	0.0563558	0.0591785	0.052565	0.0497372	0.0518785	0.0590812	0.0720265	0.0720265	0.0722211	0.0722211	0.0721379	0.0737857	0.0744598	0.0724158		0.080042	0.0801565	0.0798131	0.065815	0.065815	0.0650361	0.324964	0.392844	0.586551	0.586872
22	KC734552_Israel_turkey_meningoencephalomyelitis_virus_isolateIsrael/106819/2010_complete_genome.	0.0605648	0.0676597	0.0627921	0.0681464	0.0668808	0.0607477	0.0657126	0.0682438	0.0623114	0.0596768	0.0615265	0.064155	0.0344626	0.0344626	0.0346573	0.0346573	0.0345667	0.0355369	0.0371885	0.0335864	0.0735981		0.000779685	0.000389682	0.0648138	0.0645916	0.0638146	0.316622	0.390328	0.576501	0.592213
23	KC734551_Israel_turkey_meningoencephalomyelitis_virus_isolateIsrael/107458/2010_complete_genome.	0.0605765	0.0676728	0.0628043	0.0681597	0.0668939	0.0607595	0.0657254	0.0682571	0.0623235	0.0596884	0.0615385	0.0641675	0.0344693	0.0344693	0.0346641	0.0346641	0.0345734	0.0355439	0.0371957	0.033593	0.0735151	0.00019478		0.000584643	0.0650361	0.0648138	0.0640364	0.316967	0.390328	0.576751	0.592979
24	KC734553_Israel_turkey_meningoencephalomyelitis_virus_isolateIsrael/105520/2010_complete_genome.	0.0604615	0.0675557	0.0626886	0.0680424	0.066777	0.0606444	0.0655115	0.0681398	0.0622079	0.0595736	0.0614231	0.0639541	0.0343619	0.0343619	0.0345566	0.0345566	0.034466	0.0354361	0.0370875	0.0334858	0.0734936	9.73615e-05	9.73805e-05		0.0645916	0.0643694	0.0635928	0.316277	0.389749	0.576251	0.592213
25	KC734550_Israel_turkey_meningoencephalomyelitis_virus_isolateIsrael/618/1995_complete_genome.	0.0475124	0.0571401	0.0503261	0.055972	0.0540251	0.0480872	0.0536357	0.0566534	0.0495522	0.0467244	0.0485739	0.0549012	0.0580162	0.0580162	0.0582108	0.0582108	0.0581248	0.0611371	0.0621045	0.0587949	0.0614231	0.0603641	0.0603759	0.0602609		0.00136529	0.0040095	0.324614	0.400449	0.586298	0.589411
26	KC734549_Israel_turkey_meningoencephalomyelitis_virus_complete_genome.	0.0470393	0.0565725	0.0498539	0.0556962	0.053554	0.0476144	0.0533593	0.0561831	0.0490798	0.0462512	0.0481013	0.0544304	0.0575463	0.0575463	0.057741	0.057741	0.0576549	0.0604733	0.0614411	0.0583252	0.061149	0.0598948	0.0599065	0.0597916	0.000876424		0.00361683	0.324265	0.400449	0.586298	0.588648
27	KF917537_Israel_turkey_meningoencephalomyelitis_virus_strain_ME_30502_complete_genome.	0.0459502	0.0563558	0.0485692	0.0545065	0.0525599	0.0465252	0.0530465	0.0552852	0.0479899	0.0451625	0.0470119	0.0541172	0.0575238	0.0575238	0.0577185	0.0577185	0.0576324	0.0601577	0.0611252	0.0580105	0.0608332	0.0595794	0.059591	0.0594763	0.0038937	0.00321324		0.323217	0.400449	0.586551	0.589157
28	NC_018705_Ntaya_virus_complete_cds.	0.24046	0.240315	0.24197	0.244598	0.245182	0.24051	0.238855	0.242067	0.242383	0.239439	0.241386	0.239245	0.236033	0.236033	0.236033	0.236033	0.235981	0.237126	0.237882	0.236811	0.242359	0.237442	0.237488	0.237321	0.241994	0.241577	0.241289		0.386283	0.590607	0.610543
29	NC_015843_Tembusu_virus_flavivirus_polyprotein_(flavivirus_polyprotein_gene)gene_complete_cds.	0.281025	0.281554	0.283307	0.284963	0.285937	0.281262	0.281652	0.282626	0.282556	0.280775	0.281847	0.277756	0.279314	0.279314	0.279314	0.279314	0.279077	0.278173	0.278048	0.277074	0.278535	0.277323	0.277182	0.277101	0.282069	0.281859	0.282139	0.275029		0.592183	0.611651
30	NC_040776_Rocio_virus_strain_SPH_34675_complete_genome.	0.363025	0.363247	0.365	0.367242	0.367339	0.362954	0.359641	0.364708	0.364256	0.36237	0.363149	0.362175	0.361395	0.361395	0.36159	0.36159	0.361466	0.361723	0.361688	0.363149	0.362954	0.359127	0.359099	0.359092	0.362697	0.362413	0.362857	0.365488	0.363947		0.415653
31	NC_009028_Ilheus_virus_complete_genome.	0.364914	0.367671	0.366891	0.368842	0.369525	0.365233	0.363672	0.367867	0.366146	0.364842	0.366208	0.364062	0.367379	0.367379	0.367574	0.367574	0.36745	0.365463	0.365525	0.36494	0.363574	0.365889	0.366058	0.365951	0.364683	0.364204	0.364647	0.373525	0.371596	0.288867
